# Supplementary material for: Metabolomics and transcriptomics analyses for characterizing the alkaloid metabolism of Chinese jujube and sour jujube fruits
Source: Front Plant Sci. 2023 Sep 18;14:1267758. doi: 10.3389/fpls.2023.1267758 (PMC10544937; doi:10.3389/fpls.2023.1267758)
Supplement: Supplementary file 1 [file DataSheet_1.xls]

## Sheet: Sheet1
Supplement 1. Details of the alkaloid metabolites in Ziziphus jujuba Mill.
Class	Compounds	Index	Molecular Weight (Da)	Formula	CPS
					HW	HR	SW	SR
Alkaloids	Jubanine A	K1	695.368	C40H49N5O6	25472.33±9190.38	10875.63±3530.86	99819.67±25088	49386.67±7294.95
	stepharine	K2	297.136	C18H19NO3	1578133.33±85102.84	18648333.33±4566192.32	5475833.33±1368925.8	19651666.67±3170919.79
	isoboldine	K3	327.147	C19H21NO4	29233±5553.27	75570±9753.5	61612.33±15287.01	133340±53510.72
	norisoboldine	K4	313.131	C18H19NO4	20441000±1287911.49	10751033.33±3528820.63	5859133.33±711959.21	5404166.67±207775.99
	Asimilobine	K5	267.125	C17H17NO2	11223666.67±1832850.33	6030800±715061.84	28751000±3893635.7	11967000±650233.04
	N － nornuciforine	K6	281.141	C18H19NO2	46076666.67±4926100.11	54976000±8994842.02	34474000±11223716.27	25325333.33±9724249.55
	frangulanine	K7	500.336	C28H44N4O4	1428533.33±278847.99	466310±132715.28	1517633.33±258937.18	573900±107720.37
	Scutianine C	K8	534.32	C31H42N4O4	-	-	17523000±1781510.31	4071266.67±495995.93
	yuzirine	K9	281.105	C17H15NO3	48176666.67±6179605.92	57814333.33±12280959.14	34537333.33±11066413.26	26043000±11388119.91
	Betaine	K10	117.07	C5H11NO2	83726±34253.94	45620±14662.56	286500±23947.9	106387.67±61166.82
	N-Acetyl-5-hydroxytryptamine	K11	218.095	C12H14N2O2	19220.67±5521.49	15695.33±2498.79	38865.33±7337.28	12856.17±4488.38
	DL-2-Aminoadipic acid	K12	161.059	C6H11NO4	298530±114766.8	156416.67±21942.3	241370±13402.64	145296.67±6914.42
	Lumichrome	K13	242.071	C12H10N4O2	15147.67±1149.83	18787.67±2112.85	10336.4±2789.36	12020.33±1128.23
	Choline	K14	103.091	C5H13NO	30433000±3765500.9	8633833.33±3547887.41	13714666.67±2359031.65	3024666.67±1657256.76
	10-Formyl-THF	K15	473.166	C20H23N7O7	4703433.33±105626.43	3735266.67±110188.22	7016500±213905.68	2653900±229869.79
	Cocamidopropyl betaine	K16	342.288	C19H38N2O3	22756.33±5809.41	8934.33±2299.1	64073.67±11300.34	16528±2409.04
	Acetylcholine	K17	146.106	C7H16NO2	1122700±59650.06	1712700±248293.6	5304366.67±510247.08	5867500±469905.43
	Trigonelline	K18	137.048	C7H7NO2	1496766.67±175538.38	1448400±306901.04	894730±65694.39	634030±64359.01
	N-Acetylputrescine	K19	130.1	C6H14N2O	37969666.67±10342221.05	-	68328666.67±4820689.2	3755433.33±1304699.83
	Shikonin	K20	350.022	C16H11N2NaO4S	2226.93±985.83	64289.33±33248.1	2441.93±629.63	1744000±510458.53
	(-)-Caaverine	K21	267.126	C17H17NO2	34024000±5043607.93	20615666.67±3649037.73	61151000±4770945.92	34880000±2592858.08
	Lirinidine	K22	281.142	C18H19NO2	273880±45021.18	292746.67±70735.97	159742.33±75754.78	125166.67±39126.67
	Corydine	K23	341.163	C20H23NO4	3987333.33±585409.11	2752066.67±537468.89	2158300±311609.1	2511266.67±876093.57
	N-methylasimilobine	K24	281.142	C18H19NO2	15401333.33±1622122.79	20440000±7103851.63	11442666.67±4573775.36	7099900±2684977.12
	Norrisocorydine	K25	327.147	C19H21NO4	1214166.67±78617.83	1065526.67±291231.43	846783.33±69961.03	752566.67±42265.98
	Frangufoline	K26	534.29	C31H42N4O4	-	-	35052.33±1616.12	53511.67±3211.29
	Magnoflorine	K27	342.171	C20H24NO4+	6770833.33±645566.67	5460800±1129797.06	3929666.67±652036.97	4128100±966617.84
	6-Deoxyfagomine	K28	131.085	C6H13NO2	626853.33±80062.03	576960±131081.14	289246.67±53125.31	259136.67±45589.3
	5-Aminocycloheptane-1,2,3-triol	K29	161.105	C7H15NO3	120546.67±20376.29	135286.67±25715.6	215906.67±24137.44	165750±4909.13
	3-Hydroxypropyl palmitate glc-glucosamine	K30	671.363	C31H61O14N	6961.93±2275.71	2414.77±749.12	19553.33±5615.53	20665.67±7793.88
	N-Benzylmethylene isomethylamine	K31	119.067	C8H9N	525813.33±24139.81	491066.67±113202.95	575556.67±110354.09	206370±31031.57
Aporphine alkaloids	Nornuciferine	K32	281.142	C18H19NO2	7953433.33±1453266.91	11326066.67±4512041.62	5456700±2570373.73	3628466.67±1874034.06
	Nuciferine	K33	295.142	C19H21NO2	129353.33±36591.89	120148.67±75099.58	51406.33±19846.31	24361.33±9767.14
Isoquinoline alkaloids	Lotusine	K34	313.151	C19H23NO3	500406.67±66057.72	300736.67±97045.03	113620±10922.24	64416±25840.97
	Magnocurarine	K35	314.176	C19H24NO3+	3572266.67±588813.09	2302966.67±602825.89	1849800±422788.82	2623266.67±431087.51
Phenolamine	Fer-agmatine	K36	306.169	C15H22O3N4	95227.67±3115.07	31754.67±9498.85	258693.33±25175.74	130300±1086.78
	Spermine	K37	202.216	C10H26N4	14134000±728871.04	14945000±736930.8	17614333.33±1393930.18	13030333.33±1435806.86
	N-Feruloyl agmatine	K38	306.169	C15H22N4O3	99523.33±29420.82	33470.33±6032.12	323596.67±10951.18	147673.33±34867.09
	Agmatine	K39	130.122	C5H14N4	38235333.33±10893172.92	-	71650666.67±9139757.89	3863433.33±1601789.33
	N-p-Coumaroyl agmatine	K40	276.159	C14H20N4O2	-	-	140426.67±13035.53	50525±2156.37
	Feruloylhistamine	K41	287.127	C15H17N3O3	251793.33±84981.86	111607±32640.79	182800±34345.18	402250±139541.04
Plumerane	Tryptamine	K42	160.091	C10H12N2	7488.33±3285.88	-	1259200±159579.54	509253.33±52047.94
	Indole-3-carboxaldehyde	K43	145.047	C9H7NO	51275±9665.84	50099.33±29107.63	77839±17230.81	85314±24892.68
	Serotonin	K44	176.086	C10H12N2O	419160±253910.87	366683.33±191670.06	5532433.33±976812.81	2397966.67±614538.9
