# Supplementary material for: Metabolomics and transcriptomics analyses for characterizing the alkaloid metabolism of Chinese jujube and sour jujube fruits
Source: Front Plant Sci. 2023 Sep 18;14:1267758. doi: 10.3389/fpls.2023.1267758 (PMC10544937; doi:10.3389/fpls.2023.1267758)
Supplement: Supplementary file 2 [file DataSheet_2.xls]

## Sheet: Sheet1
Supplement 2 The differential alkaloid metabolites in different comparison groups
Comparison group	Compounds	Type
SW vs SR	Jubanine A	down
	stepharine	up
	Asimilobine	down
	frangulanine	down
	Scutianine C	down
	N-Acetyl-5-hydroxytryptamine	down
	Choline	down
	10-Formyl-THF	down
	Cocamidopropyl betaine	down
	N-Acetylputrescine	down
	Shikonin	up
	N-Benzylmethylene isomethylamine	down
	N-Feruloyl agmatine	down
	Agmatine	down
	N-p-Coumaroyl agmatine	down
	Tryptamine	down
	Serotonin	down
HW vs HR	Jubanine A	down
	stepharine	up
	isoboldine	up
	frangulanine	down
	Choline	down
	Cocamidopropyl betaine	down
	N-Acetylputrescine	down
	Shikonin	up
	3-Hydroxypropyl palmitate glc-glucosamine	down
	Fer-agmatine	down
	N-Feruloyl agmatine	down
	Agmatine	down
	Feruloylhistamine	down
HW vs SW	Jubanine A	up
	stepharine	up
	isoboldine	up
	norisoboldine	down
	Asimilobine	up
	Scutianine C	up
	Betaine	up
	N-Acetyl-5-hydroxytryptamine	up
	Choline	down
	Cocamidopropyl betaine	up
	Acetylcholine	up
	Frangufoline	up
	6-Deoxyfagomine	down
	3-Hydroxypropyl palmitate glc-glucosamine	up
	Nuciferine	down
	Lotusine	down
	Fer-agmatine	up
	N-Feruloyl agmatine	up
	N-p-Coumaroyl agmatine	up
	Tryptamine	up
	Serotonin	up
HR vs SR	Jubanine A	up
	N － nornuciforine	down
	Scutianine C	up
	yuzirine	down
	Acetylcholine	up
	Trigonelline	down
	N-Acetylputrescine	up
	Shikonin	up
	Lirinidine	down
	N-methylasimilobine	down
	Frangufoline	up
	6-Deoxyfagomine	down
	3-Hydroxypropyl palmitate glc-glucosamine	up
	N-Benzylmethylene isomethylamine	down
	Nornuciferine	down
	Nuciferine	down
	Lotusine	down
	Fer-agmatine	up
	N-Feruloyl agmatine	up
	Agmatine	up
	N-p-Coumaroyl agmatine	up
	Feruloylhistamine	up
	Tryptamine	up
	Serotonin	up
