# Supplementary material for: Metabolomics and transcriptomics analyses for characterizing the alkaloid metabolism of Chinese jujube and sour jujube fruits
Source: Front Plant Sci. 2023 Sep 18;14:1267758. doi: 10.3389/fpls.2023.1267758 (PMC10544937; doi:10.3389/fpls.2023.1267758)
Supplement: Supplementary file 3 [file DataSheet_3.xls]

## Sheet: Sheet1
ID	HW-1_FPKM	HW-2_FPKM	HW-3_FPKM	HR-1_FPKM	HR-2_FPKM	HR-3_FPKM	SW-1_FPKM	SW-2_FPKM	SW-3_FPKM	SR-1_FPKM	SR-2_FPKM	SR-3_FPKM
Ziziphus_jujuba_newGene_861	1.42778	1.41981	1.90839	0.440819	0.139998	0.259358	0.717783	0.630543	0.689444	0.222308	0.309699	0.319032
Ziziphus_jujuba_newGene_3650	6.91013	2.37841	7.77591	0	0	0.499521	0	0.065831	1.02314	0	0.134522	0
Ziziphus_jujuba_newGene_1074	0.104289	0.050082	0.244242	0	0	0.200046	3.21194	2.87876	3.53854	4.12742	4.16672	4.52525
gene9519	0.827974	0.738321	0.708806	1.85867	0.69047	1.17648	0.254286	0.174948	0.285254	0.175349	0.171354	0.32003
gene9355	20.4047	19.8453	20.8648	27.6673	28.468	27.1431	8.87082	6.98696	6.46556	9.99844	11.3703	9.92112
gene861	65.3921	76.4152	63.3398	83.5009	90.3894	68.9642	28.5141	28.028	18.6931	33.4857	38.4847	33.5117
gene6992	55.0733	55.6162	50.9026	60.7195	53.9916	61.6554	29.5735	28.5267	44.4229	26.4148	33.0491	29.8992
gene6862	31.1682	26.718	33.4763	399.478	16.4656	15.0457	8.44498	10.9049	17.7438	10.8031	16.5425	14.8671
gene6115	13.8201	18.5466	12.0332	41.0352	70.8649	64.579	38.4927	28.3722	26.2151	83.6917	67.905	75.2321
gene5329	7.07071	5.69195	5.35531	11.7331	19.298	17.3946	10.9425	10.4963	18.547	22.9171	22.0013	24.5598
gene5206	7.26222	3.66029	13.9118	23.2401	21.2964	23.0934	11.2291	9.43281	8.71059	10.3802	6.76681	8.14238
gene5151	0.519741	0.383047	0.326396	0.421354	0.170223	0.179997	9.33194	10.1644	4.16833	0.669193	1.22326	1.79488
gene3944	197.377	211.946	187.159	541.572	135.429	107.23	63.4585	65.8735	76.9868	121.396	130.925	122.57
gene33141	6.6516	9.0203	5.58016	65.2295	20.2444	58.5654	22.088	17.1475	43.4758	57.6132	78.0429	82.6041
gene32829	26.8858	27.6014	27.1722	6.26946	7.39385	7.32165	10.4051	10.3679	14.7488	8.95379	8.22898	10.2738
gene32436	12.4066	10.0398	12.6757	1.30361	2.53828	2.71406	3.53602	3.47344	6.06362	2.50997	1.94494	3.35677
gene32374	1.48408	0.893351	0.829873	0	0	0	0	0	0.218569	0	0	0
gene3174	96.5535	80.4636	69.1441	11.2901	22.4255	15.1276	77.837	82.8981	125.902	37.2492	80.4614	38.3194
gene31354	1.50654	1.80672	0	3.09456	0.111649	0.485382	16.8311	15.0294	7.791	44.4282	25.5724	23.3535
gene30346	0	0.181576	0.212717	8.85612	3.4002	3.13439	2.02192	1.41628	1.23446	4.29196	2.20153	3.15983
gene30251	7.18016	6.94901	8.05509	28.0179	15.1211	12.9121	4.11817	4.50488	1.69083	10.972	7.82743	7.91076
gene30225	3.36009	4.53685	0	0	0	0	0	5.58031	5.32893	5.26689	5.64657	6.01505
gene2988	24.2394	23.0604	25.9778	6.30351	14.1543	9.69198	12.879	12.6584	21.2534	7.67835	9.35331	11.3744
gene29164	1.27611	1.62406	1.28708	3.33048	8.5368	7.63174	4.08676	4.01535	3.36954	6.38721	6.80284	7.05918
gene28003	2.05749	2.25018	2.73401	28.88	5.58949	3.37337	5.06553	5.12845	1.60614	8.22877	7.70591	10.3704
gene27870	0.36444	0.181915	0.725434	7.68262	6.24212	4.76043	3.86031	1.35863	0.798568	8.02621	1.18543	3.2322
gene27589	0.307224	0	1.48957	11.675	5.40268	5.16319	4.2536	4.98818	2.25428	9.10464	3.88019	7.22672
gene27347	28.4756	18.0085	50.1047	0.501684	1.51469	0.778544	3.84136	8.41167	13.6387	2.36491	1.57298	3.15806
gene27318	104.99	79.9971	95.7351	22.611	24.8776	34.0092	38.1861	38.4144	50.3798	28.4723	33.657	31.009
gene26086	0.621582	0.763957	0.273824	4.14853	2.02461	2.31632	2.33546	2.66621	1.30716	4.43673	3.47623	3.55308
gene25591	74.5856	56.7783	85.1432	10.1271	20.6861	22.8549	15.6571	18.4542	33.7364	9.82982	12.3262	14.4826
gene25274	4.4833	5.00365	3.17401	5.91142	3.49788	6.98482	1.39876	1.9682	1.3821	1.82249	2.59082	2.0956
gene2513	21.7241	26.2238	20.2314	56.0756	75.7902	57.2582	36.9899	32.1763	49.4892	33.3924	56.282	60.8339
gene24872	96.0674	74.5232	77.7845	7.66434	18.4183	11.8573	21.233	17.6387	32.5888	10.4445	9.17512	16.6204
gene24860	0.801246	0.908956	1.99489	4.0848	4.557	4.09931	2.95428	2.91614	2.53775	7.90643	8.83677	5.99269
gene24030	21.3399	18.7454	24.8945	19.5115	11.2096	14.8629	24.4611	24.3694	30.0456	11.1359	10.878	12.6761
gene24005	188.227	189.34	182.489	109.065	133.855	258.902	93.2929	95.1384	104.267	57.6987	59.548	71.186
gene2318	0.666271	0.699463	0.594017	0.109855	0.073233	0.139867	0.158107	0.208401	0.08748	0.089843	0.075412	0.070847
gene22760	2.91012	1.76848	2.18789	6.85074	5.69169	5.6416	1.87069	1.36104	1.00944	3.29188	2.59089	2.20819
gene22155	5.80806	3.99305	7.50541	2.066	0.393775	1.38402	5.70768	3.92833	11.6313	0.316604	0.868563	0.340751
gene21879	24.5953	15.2369	34.4811	0.138404	0.258793	0.496056	1.10101	1.02031	7.69802	0.34811	0.785815	0.770878
gene21864	7.43574	9.45622	6.31723	35.2898	17.749	21.1651	12.1359	15.1606	8.55829	26.0881	19.0836	30.4932
gene21770	10.7278	9.36639	13.1875	0.559141	2.81409	2.3072	3.29513	2.90835	5.31489	1.37697	2.23517	2.88386
gene21319	9.68004	11.0452	11.5872	1.59065	4.55259	5.3175	9.54978	7.45272	9.13477	8.79724	10.7034	13.489
gene20264	35.392	33.0988	32.6287	42.7693	38.6223	40.7427	20.088	21.0861	30.2198	18.7042	21.2104	23.8491
gene20130	11.5087	20.1529	10.9973	18.177	36.6862	33.7303	27.8703	22.8954	18.328	38.5002	28.1138	36.8087
gene19180	3.20658	4.85639	2.55407	1.43725	1.69069	1.78591	1.3601	2.46617	2.10196	1.03491	2.14479	1.98802
gene18444	286.142	226.198	391.865	13.9523	125.12	77.3219	113.449	124.955	135.647	40.111	62.1309	68.2676
gene18355	81.6533	127.934	86.2549	177.756	268.45	242.929	48.5121	49.6553	35.236	25.9054	30.2505	31.1394
gene18336	6.92715	7.13702	5.92586	13.0666	6.94906	8.85344	1.17996	1.76883	1.00899	2.44343	1.76968	1.91946
gene18161	406.595	449.558	340.12	107.792	204.627	240.726	216.051	217.513	312.379	132.553	166.861	170.041
gene17662	125.529	122.373	121.635	17.8076	22.1456	24.6258	25.2168	22.1231	48.8832	9.23516	17.8043	17.7878
gene17031	6.95638	5.65753	7.64834	0.5212	0.856279	0.567089	0.729556	0.588982	3.19981	0.560267	0.757909	0.624418
gene16796	0.589802	1.23411	0.925268	0.017784	0.094732	0.142791	0.16462	0.119021	1.29725	0.008764	0.190431	0.139898
gene16783	14.9006	115.485	21.5353	124.069	73.4265	74.6136	2.54309	2.29864	8.0283	5.7222	9.23126	7.02155
gene16735	41.9994	60.2898	36.6608	4.85828	10.011	9.51756	14.0879	10.8353	36.2099	5.61543	9.61702	18.3186
gene15983	6.80516	6.59183	4.41732	6.995	13.0539	17.7956	5.71996	4.48852	8.13501	4.7627	55.2325	6.18051
gene15285	36.0868	36.2121	39.3677	5.13737	11.077	12.6424	10.8996	12.3369	20.3212	7.99539	9.10071	10.3931
gene15130	83.6288	94.0972	80.5583	4.56215	15.0548	13.0168	17.7882	14.2177	60.7224	7.02043	11.8207	13.866
gene1447	1.46276	1.25239	0.492018	3.05067	2.09589	2.06197	0.4885	0.627308	0.513124	1.6094	0.830188	1.17986
gene13994	3.58299	3.83441	3.8431	242.967	6.71701	10.4543	5.79131	5.97146	4.20556	12.0901	12.799	13.388
gene13277	3.40365	3.64789	2.92588	0.988966	2.10195	2.30814	3.31294	4.00335	4.31179	2.0928	3.96563	2.86655
gene13031	0.870008	0.500736	1.73478	0.813068	2.01643	2.45839	1.61223	1.29137	1.0791	3.5713	2.73805	3.48297
gene12087	0.738228	1.38704	1.01427	0.49161	0.856093	0.297735	9.63043	7.36917	5.48102	11.9218	6.43137	6.13866
gene11994	12.0432	12.1933	11.621	4.55789	3.3707	5.79174	4.89283	4.72616	12.491	2.05307	4.11998	3.98757
gene10864	14.2833	13.6059	20.8481	6.19275	8.22766	9.93141	6.78947	7.71386	18.7297	3.7392	4.54101	5.1322
gene10804	2.25198	4.20712	2.64155	15.0143	20.6293	15.4423	0.629102	0.825512	0.670077	1.36077	0.881046	1.42138
